# Supplementary material for: Personalizing physical exercise in a computational model of fuel homeostasis
Source: PLoS Comput Biol. 2018 Apr 26;14(4):e1006073. doi: 10.1371/journal.pcbi.1006073 (PMC5919631; doi:10.1371/journal.pcbi.1006073)
Supplement: S1 Appendix — We have performed a sensitivity analysis to understand how the values of BW, Tv and k5 impact on the key variable plasma insulin concentration. (TEX) [file pcbi.1006073.s001.tex]

\documentclass[10pt,letterpaper]{article}
\usepackage[top=0.85in,left=2.75in,footskip=0.75in]{geometry}

% amsmath and amssymb packages, useful for mathematical formulas and symbols
\usepackage{amsmath,amssymb}

% Use adjustwidth environment to exceed column width (see example table in text)
\usepackage{changepage}

% Use Unicode characters when possible
\usepackage[utf8x]{inputenc}

% textcomp package and marvosym package for additional characters
\usepackage{textcomp,marvosym}

% cite package, to clean up citations in the main text. Do not remove.
\usepackage{cite}

% Use nameref to cite supporting information files (see Supporting Information section for more info)
\usepackage{nameref,hyperref}

% line numbers
\usepackage[right]{lineno}

% ligatures disabled
\usepackage{microtype}
\DisableLigatures[f]{encoding = *, family = * }

% color can be used to apply background shading to table cells only
\usepackage[table]{xcolor}

% array package and thick rules for tables
\usepackage{array}

% create "+" rule type for thick vertical lines
\newcolumntype{+}{!{\vrule width 2pt}}

% create \thickcline for thick horizontal lines of variable length
\newlength\savedwidth
\newcommand\thickcline[1]{%
  \noalign{\global\savedwidth\arrayrulewidth\global\arrayrulewidth 2pt}%
  \cline{#1}%
  \noalign{\vskip\arrayrulewidth}%
  \noalign{\global\arrayrulewidth\savedwidth}%
}

% \thickhline command for thick horizontal lines that span the table
\newcommand\thickhline{\noalign{\global\savedwidth\arrayrulewidth\global\arrayrulewidth 2pt}%
\hline
\noalign{\global\arrayrulewidth\savedwidth}}


% Remove comment for double spacing
%\usepackage{setspace} 
%\doublespacing

% Text layout
\raggedright
\setlength{\parindent}{0.5cm}
\textwidth 5.25in 
\textheight 8.75in

% Bold the 'Figure #' in the caption and separate it from the title/caption with a period
% Captions will be left justified
\usepackage[aboveskip=1pt,labelfont=bf,labelsep=period,justification=raggedright,singlelinecheck=off]{caption}
\renewcommand{\figurename}{Fig}

% Use the PLoS provided BiBTeX style
\bibliographystyle{plos2015}

% Remove brackets from numbering in List of References
\makeatletter
\renewcommand{\@biblabel}[1]{\quad#1.}
\makeatother

% Leave date blank
\date{}

% Header and Footer with logo
\usepackage{lastpage,fancyhdr,graphicx}
\usepackage{epstopdf}
\pagestyle{myheadings}
\pagestyle{fancy}
\fancyhf{}
\setlength{\headheight}{27.023pt}
\lhead{\includegraphics[width=2.0in]{PLOS-submission.eps}}
\rfoot{\thepage/\pageref{LastPage}}
\renewcommand{\footrule}{\hrule height 2pt \vspace{2mm}}
\fancyheadoffset[L]{2.25in}
\fancyfootoffset[L]{2.25in}
\lfoot{\sf PLOS}

%% Include all macros below
\def\FW{13.33cm}
\def\FWs{7.5cm}

\DeclareMathSizes{10}{9}{6}{7}
\usepackage{cases}

\begin{document}


%------------------------------------------------
\section*{Supporting information}
%------------------------------------------------

%------------------------------------------------
\paragraph*{S1 Appendix.}
\label{S1_Appendix}
%------------------------------------------------

{\bf Sensitivity analysis.} 
We have performed a sensitivity analysis to understand how the values of
BW, T\textsubscript{v} and $k_5$ impact on key dependent variables (such as the plasma insulin concentration) under specified assumptions, that is, given the experimental conditions for the study number 3 of Table~2 (i.e., Hirsch et al.~[28]). 
BW stands for the subject's body weight expressed in kg; the target value T\textsubscript{v} is used as input for the model to indicate the exercise intensity in terms of percentage of VO\textsubscript{2max} (T\textsubscript{v}=\%VO\textsubscript{2max}); 
$k_5$ is the estimated parameter of the glucagon/insulin model
expressed in $pM^{-1} \cdot min^{-1}$.

\vskip0.3cm\noindent
We have used two different approaches/procedures: 
\begin{itemize}
\item[i)] varying the parameters one at a time, leaving all others fixed at the base values; 

\item[ii)] considering combinations of parameters' changes; in this case, we followed 
a ``complete factorial'' experimental design in which the model is \emph{solved} 
for all possible combinations of the parameters.
\end{itemize}

\vskip0.3cm\noindent
In both cases, the values selected for each parameter encompass the range of ``reasonably likely'' outcomes for that variable, that is, physiologically consistent ranges. We select this range varying the parameters by 
10\% and 20\% above and below a reference value. The reference values for BW and T\textsubscript{v} are provided in 
the experimental study by Hirsch~[28]: BW = 70kg, T\textsubscript{v}=60\%VO\textsubscript{2max}. 
The reference value for the parameter $k_5$ is numerically estimated to $k_5=3.643e\textsuperscript{-05}$
(see paragraph ``Modifications to the hormonal glucagon/insulin model'' in section ``Models'' of the main text for further details). 

For what concerns the first procedure, in Fig~\ref{S1_Fig} we show how the simulated dynamics of insulin vary according to different values of BW, T\textsubscript{v} and $k_5$, considered one at a time. 
Each parameter is set to the reference value, the values corresponding to 10\% and 20\% above and below the reference value (i.e., five different values in total).

\begin{figure}[!ht] %--------------------------------
\centering
% \includegraphics[width=\FW]{S1_fig.eps}
\caption{{\bf Dynamics of insulin concentration for the sensitivity analysis in the first procedure.} 
Simulations of plasma insulin for a healthy untrained male subject performing a 60 min exercise on a cycle ergometer. Model fit (colored lines) vs. experimental data (circles) expressed as mean $\pm$ SEM from the study~[28]. 
The gray zone refers to the exercise period. 
A) BW = 56 (blue), 63 (light blue), 70 (reference value, green), 77 (orange), 84 (red).
B) T\textsubscript{v}=48 (blue), 54 (light blue), 60 (reference value, green), 66 (orange), 72 (red). 
C) k\textsubscript{5} = 2.914e\textsuperscript{-05} (blue), 3.279e\textsuperscript{-05} (light blue), 3.643e\textsuperscript{-05} (reference value, green), 4.007e\textsuperscript{-05} (orange), 4.371e\textsuperscript{-05} (red).}
\label{S1_Fig}
\end{figure} %--------------------------------

\vskip0.3cm\noindent
The results in Fig~\ref{S1_Fig} show that the dynamics of insulin slightly changes when the parameters BW and $k_5$ are modified. 
This in consistent with the fact that in our model BW influences the changes in epinephrine concentration (Eq~(4) of the main text), which in turn influences the dynamics of the insulin. 
As for the BW, the maximum variation for the insulin with respect to the 
reference value BW=70kg, is found in correspondence to the minimum (see panel A in Fig~\ref{S1_Fig}). 
The blue curve obtained by imposing BW=56kg (i.e., 20\% below the reference value) shows the largest variation equal to 12.35\%.

For what concerns $k_5$ the maximum variation for the insulin with respect to the 
reference value $k_5=3.643e\textsuperscript{-05}$, is found in correspondence to the minimum 
(see panel C in Fig~\ref{S1_Fig}). 
The blue curve obtained by imposing $k_5=2.914e\textsuperscript{-05}$ (i.e., 20\% below the reference value) shows the largest variation equal to 12.46\%.
This small variation is an indication of the robustness of the 
reference value estimated and used in our simulations. 

On the other hand, the dynamics of insulin is much more influenced by the parameter T\textsubscript{v}, a result that is physiologically consistent with the effect of exercise on insulin for moderate-intensity exercise (see panel B in Fig~\ref{S1_Fig}). 

Moreover, we extended the sensitivity analysis to understand how the different values of BW and T\textsubscript{v} (changed one at a time) affect the estimated value of $k_5$, and consequently the dynamics of the plasma insulin. 
At first we set the T\textsubscript{v} to the reference value and vary BW as before; 
subsequently we set the BW to the reference value and vary T\textsubscript{v} as before, thus obtaining nine different combinations. The resulting estimates of $k_5$ characterized by a mean of 4.34e\textsuperscript{-05} and a standard deviation of 2.79e\textsuperscript{-05}, were used in the glucagon/insulin model (Eq~(7) to see how the insulin dynamics varies. 
As evident from panel A of Fig~\ref{S2_Fig}, the simulations of plasma insulin are almost the same (variation less then 1\%).

\begin{figure}[!ht]
\centering
%\includegraphics[width=\FW]{S2_fig.eps}
\caption{{\bf Dynamics of insulin for the sensitivity analysis after estimating the parameter $k_5$.} Simulations of plasma insulin for a healthy untrained male subject performing a 60 min exercise on a cycle ergometer. 
A) The lines correspond to insulin for the nine estimates of $k_5$ obtained varying BW and T\textsubscript{v} one at a time. B) The  lines correspond to insulin for the twenty-five estimations of $k_5$ obtained from all possible combinations of the parameters BW and T\textsubscript{v}.}
\label{S2_Fig}
\end{figure} 

\vskip0.3cm\noindent
For what concerns the second sensitivity analysis procedure, we take into consideration all  
possible 5\textsuperscript{3} combinations of the parameters BW, T\textsubscript{v} and $k_5$ each taking one out of the five different values as previously described. 


In Fig~\ref{S3_Fig} the decrease in plasma insulin is more evident in case of the simulation corresponding to the 
highest values for the selected parameters, 
namely BW=84, T\textsubscript{v}=72 and $k_5=4.371e\textsuperscript{-05}$. 
%
\begin{figure}[!ht]
\centering
%\includegraphics[width=\FWs]{S3_fig.eps}
\caption{{\bf Dynamics of insulin for the sensitivity analysis in the second procedure.} Simulations of plasma insulin for a 
	healthy untrained male subject performing a 60 min exercise on a cycle ergometer. 
	Model fit (colored lines) vs. experimental data (circles) expressed as mean $\pm$ SEM from the study~[28]. 
	The gray zone refers to the exercise period. Colored lines correspond to the 5\textsuperscript{3} combinations of the 
    parameters BW, T\textsubscript{v} and $k_5$.}
\label{S3_Fig}
\end{figure} 
%
Note however that this condition is quite ``extreme'' close to the limit 
of the \emph{lactate threshold} (T\textsubscript{v}=72).
Likewise, the smallest decrease in insulin concentration occurs for the combination of the smallest parameters' values, i.e., BW=56, T\textsubscript{v}=48 (light/moderate-exercise intensity) and $k_5=2.914e\textsuperscript{-05}$.
Insulin dynamics between these extremal values corresponds to intermediate combined parameters' combinations.

Similarly to the analysis performed above regarding the estimate of $k_5$ in case of variations of BW and T\textsubscript{v} considered one at a time, we now performed the same analysis but considering all the 5\textsuperscript{2} possible combinations 
for BW and T\textsubscript{v}. 
We performed the estimation procedure for these twenty-five combinations obtaining values for $k_5$ distributed with mean 5.06e\textsuperscript{-05} and standard deviation 3.86e\textsuperscript{-05}. 
Subsequently, these estimates of $k_5$ were used in the glucagon/insulin model (Eq~(7) to see how the insulin dynamics varies. As evident from panel B of Fig~\ref{S2_Fig}, also in this case, the plasma insulin does not changes considerably (less than the 1\% variation).


%\bibliography{lavori}
\end{document}
