# Supplementary material for: Personalizing physical exercise in a computational model of fuel homeostasis
Source: PLoS Comput Biol. 2018 Apr 26;14(4):e1006073. doi: 10.1371/journal.pcbi.1006073 (PMC5919631; doi:10.1371/journal.pcbi.1006073)
Supplement: S1 Table — Metabolites and reactions in the computational model of fuel homeostasis by Kim et al. [13]. (TEX) [file pcbi.1006073.s006.tex]

\documentclass[10pt,letterpaper]{article}
\usepackage[top=0.85in,left=2.75in,footskip=0.75in]{geometry}

% amsmath and amssymb packages, useful for mathematical formulas and symbols
\usepackage{amsmath,amssymb}

% Use adjustwidth environment to exceed column width (see example table in text)
\usepackage{changepage}

% Use Unicode characters when possible
\usepackage[utf8x]{inputenc}

% textcomp package and marvosym package for additional characters
\usepackage{textcomp,marvosym}

% cite package, to clean up citations in the main text. Do not remove.
\usepackage{cite}

% Use nameref to cite supporting information files (see Supporting Information section for more info)
\usepackage{nameref,hyperref}

% line numbers
\usepackage[right]{lineno}

% ligatures disabled
\usepackage{microtype}
\DisableLigatures[f]{encoding = *, family = * }

% color can be used to apply background shading to table cells only
\usepackage[table]{xcolor}

% array package and thick rules for tables
\usepackage{array}

% create "+" rule type for thick vertical lines
\newcolumntype{+}{!{\vrule width 2pt}}

% create \thickcline for thick horizontal lines of variable length
\newlength\savedwidth
\newcommand\thickcline[1]{%
  \noalign{\global\savedwidth\arrayrulewidth\global\arrayrulewidth 2pt}%
  \cline{#1}%
  \noalign{\vskip\arrayrulewidth}%
  \noalign{\global\arrayrulewidth\savedwidth}%
}

% \thickhline command for thick horizontal lines that span the table
\newcommand\thickhline{\noalign{\global\savedwidth\arrayrulewidth\global\arrayrulewidth 2pt}%
\hline
\noalign{\global\arrayrulewidth\savedwidth}}


% Remove comment for double spacing
%\usepackage{setspace} 
%\doublespacing

% Text layout
\raggedright
\setlength{\parindent}{0.5cm}
\textwidth 5.25in 
\textheight 8.75in

% Bold the 'Figure #' in the caption and separate it from the title/caption with a period
% Captions will be left justified
\usepackage[aboveskip=1pt,labelfont=bf,labelsep=period,justification=raggedright,singlelinecheck=off]{caption}
\renewcommand{\figurename}{Fig}

% Use the PLoS provided BiBTeX style
\bibliographystyle{plos2015}

% Remove brackets from numbering in List of References
\makeatletter
\renewcommand{\@biblabel}[1]{\quad#1.}
\makeatother

% Leave date blank
\date{}

% Header and Footer with logo
\usepackage{lastpage,fancyhdr,graphicx}
\usepackage{epstopdf}
\pagestyle{myheadings}
\pagestyle{fancy}
\fancyhf{}
\setlength{\headheight}{27.023pt}
\lhead{\includegraphics[width=2.0in]{PLOS-submission.eps}}
\rfoot{\thepage/\pageref{LastPage}}
\renewcommand{\footrule}{\hrule height 2pt \vspace{2mm}}
\fancyheadoffset[L]{2.25in}
\fancyfootoffset[L]{2.25in}
\lfoot{\sf PLOS}

%% Include all macros below
\def\FW{13.33cm}
\def\FWs{7.5cm}

\DeclareMathSizes{10}{9}{6}{7}
\usepackage{cases}

\begin{document}


\begin{table}[!ht] 
\centering
%\caption{{\bf Metabolites and reactions in the computational model of fuel homeostasis by Kim et al.~[13]}}
\begin{tabular}{|l|l|}
\hline
  {\bf List of metabolites} & {\bf List of reactions}\\
\thickhline
  1. GLC: Glucose & 1. Glycolysis I\\ \hline
  2. PYR: Pyruvate & 2. Glycolysis II\\ \hline
  3. LAC: Lactate & 3. Glycolysis III\\ \hline
  4. ALA: Alanine & 4. Gluconeogenesis I\\ \hline
  5. GLR: Glycerol & 5. Gluconeogenesis II\\ \hline
  6. FFA: Free fatty acids & 6. Gluconeogenesis III\\ \hline
  7. TG: Triglycerides & 7. Glycogenesis\\ \hline
  8. O2: Oxygen & 8. Glycogenolysis\\ \hline
  9. CO2: Carbon dioxide & 9. Pyruvate reduction\\ \hline
  10. G6P: Glucose-6-phosphate & 10. Lactate oxidation\\ \hline
  11. GLY: Glycogen & 11. Glycerol phosphorylation\\ \hline
  12. GAP: Glyceraldehyde-3-phosphate & 12. GAP reduction\\ \hline
  13. GRP: Glycerol-3-phosphate & 13. Glycerol 3-P oxidation\\ \hline
  14. AcoA: Acetyl coenzyme A & 14. Alanine formation\\ \hline
  15. CoA: Coenzyme A & 15. Alanine utilization\\ \hline
  16. NAD+: Aldehyde dehydrogenase & 16. Pyruvate oxidation\\ \hline
  17. NADH: Nicotinamide adenine dinucleotide & 17. Fatty acids oxidation\\ \hline
  18. ATP: Adenosine triphosphate & 18. Fatty acids synthesis\\ \hline
  19. ADP: Adenosine diphosphate & 19. Lipolysis\\ \hline
  20. Pi: Phosphate & 20. Triglycerides synthesis\\ \hline
  21. PCR: Phosphocreatine & 21. TCA cycle\\ \hline
  22. CR: Creatine & 22. Oxidative phosphorylation\\ \hline
  \verb|| & 23. Phosphocreatine breakdown\\ \hline
  \verb|| & 24. Phosphocreatine synthesis\\ \hline
  \verb|| & 25. ATP hydrolysis\\ \hline
  \end{tabular}
  \label{S1_Table}
\end{table}


\end{document}
